# Supplementary material for: Processing Adipose Tissue Samples in a GMP Environment Standardizes the Use of SVF in Cell Therapy Treatments: Data on 302 Patients
Source: Biomedicines. 2023 Sep 14;11(9):2533. doi: 10.3390/biomedicines11092533 (PMC10525825; doi:10.3390/biomedicines11092533)
Supplement: Supplementary file 1 [file biomedicines-11-02533-s001.zip]

Archive with 1 entries (1 files):
- biomedicines-2526551-supplementary.pdf
